# Supplementary material for: Direct histone proteoform profiling of the unannotated, endangered coral Acropora cervicornis
Source: Nucleic Acids Res. 2025 Jul 31;53(14):gkaf740. doi: 10.1093/nar/gkaf740 (PMC12311784; doi:10.1093/nar/gkaf740)
Supplement: gkaf740_Supplemental_Files [file gkaf740_supplemental_files.zip]

Archive with 2 entries (2 files):
- ACER_Supplemental_Tables_R1_withCaptions.xlsx
- Supplemental_Information_revised.pdf
