# Supplementary material for: Direct histone proteoform profiling of the unannotated, endangered coral Acropora cervicornis
Source: Nucleic Acids Res. 2025 Jul 31;53(14):gkaf740. doi: 10.1093/nar/gkaf740 (PMC12311784; doi:10.1093/nar/gkaf740)
Supplement: gkaf740_Supplemental_Files [file gkaf740_supplemental_files.zip › ACER_Supplemental_Tables_R1_withCaptions.xlsx]

## Sheet: Table S1
Table S1. Confirmed proteoforms, grouped by histone variant, with their MS/MS statistics recorded from OmniScape (Sequence coverage, Sequence validation percentage, Intensity coverage, and MS score) and the reporter ions used to confirm the proteoform and calculate the relative MS1 area (also shown).
PTM Key:	Propionylation	pr
	Acetylation	ac
	Monomethylation	me1
	Dimethylation	me2
	Trimethylation	me3
	Oxidation	ox
Proteoform	Sequence Coverage (%)	Sequence Validation Percentage (%)	Intensity Coverage (%)	MS score (a.u.)	Reporter Ions	Relative Area
H4
unmod.	83.17	7.84	9.16	7.6218	a6, a8, b14, c16, a24, b24	12540
K20me1	87.13	7.84	8.75	7.6266	a6, a8, c14, c16, b24	25004
K20me2	84.16	7.84	7.8	6.5626	a6, a8, b14, c16, a24, b24	25458
N-acS	90.1	18.63	6.11	5.5039	b3, c3, a5, b5, c5, c8, b12, c12, a16, c16, a21, b21	19390
Nac-SK20me1	91.09	28.43	16.68	15.192	b3, c3, a5, b5, c5, c8, b12, c12, a16, c16, c21	84026
Nac-SK20me2	95.05	99.02	70.41	66.9207	b3, c3, a5, b5, c5, c8, b12, c12, a16, c16, c20	344590
N-acSK12ac	89.11	99.02	8.43	7.5111	b3, c3, a5, b5, c5, c8, c12, c16, a21	64067
N-acSK16ac	89.11	7.84	8.55	7.6155	b3, c3, a5, b5, c5, c8, b12, c12, c16, a21	67922
N-acSK12acK20me1	87.13	23.53	6.99	6.086	b3, c3, a5, b5, c5, c8, c12, c16, c21	30654
N-acSK16acK20me1	87.13	23.53	8.75	7.6226	b3, c3, a5, b5, c5, c8, b12, c12, c16, c21	32393
N-acSK12acK20me2	91.09	69.61	26.44	24.0847	b3, c3, a5, b5, c5, c8, c12, c16, c20	88352
N-acSK16acK20me2	91.09	69.61	26.49	24.1294	b3, c3, a5, b5, c5, c8, b12, c12, c16, c20	93216
N-acSK5acK16ac	81.19	14.71	45.83	37.208	b3, c3, c11, a19, c23	7484
N-acSK8acK16ac	84.16	14.71	46.02	38.7314	b3, c3, a5, b5, c5, c11, c12, a19, c23	25026
N-acSK12acK16ac	87.13	14.71	46.41	40.4362	b3, c3, a5, b5, c5, c8, c12, a19, c23	47146
N-acSK5acK16acK20me1	80.2	14.71	8.41	6.7407	b3, c3, y94, c11, c12, a19, a23, c23	2516
N-acSK8acK16acK20me1	83.17	14.71	9.16	7.6218	b3, c3, a5, b5, c5, c11, c12, a19, a23, c23	8415
N-acSK12acK16acK20me1	84.16	14.71	8.56	7.2054	b3, c3, a5, b5, c5, c8, c12, a19, a23, c23	15853
N-acSK5acK16acK20me2	89.11	14.71	12.27	10.9319	b3, c3, y97, y93, c12, a19, c22	9134
N-acSK8acK16acK20me2	90.1	6.86	12.09	10.8939	b3, c3, a5, b5, c5, c11, c12, a19, c22	14814
N-acSK12acK16acK20me2	90.1	14.71	12.27	11.057	b3, c3, a5, b5, c5, c8, c12, a19, c22	21976
N-acSK5acK12acK16ac	82.18	5.88	17.85	14.6653	b3, c3, z95, c11, a13, c13, y85, a23, c23	6947
N-acSK8acK12acK16ac	84.16	6.86	17.73	14.9211	b3, c3, a5, b5, c5, c11, a13, c13, y85, a23, c23	17622
N-acSK5acK12acK16acK20me1	81.19	5.88	24.6	19.9747	b3, c3, y94, c11, a13, c13, y85, z85, c24	2585
N-acSK8acK12acK16acK20me1	84.16	6.86	24.64	20.7378	b3, c3, a5, b5, c5, c11, a13, c13, y85, z85, c24	12128
N-acSK5acK12acK16acK20me2	83.17	5.88	16.41	13.6492	b3, c3, z95, c11, a13, c13, z85, c24	5350
N-acSK8acK12acK16acK20me2	86.14	6.86	16.45	14.1697	b3, c3, a5, b5, c5, c11, a13, c13, z85, c23	12482
N-acSK5acK8acK12acK16ac	67.33	5.88	60.86	40.9743	c4, y96, z93, z91, y85	11529
H4.S
unmod.	78.22	0	7.83	6.1277	a7, c7, a8, b13, a17, a20	11912
K20me1	77.23	0	8.5	6.5609	a7, c7, a8, b13, a17, a20	22128
K20me2	76.24	0	8.07	6.1514	a7, c7, a8, b13, a17, a20	20513
N-acS	77.23	20.59	6.04	4.6637	c3, a5, a8, b8, c8, c12, c16, b20	14184
Nac-SK20me1	82.18	23.53	13.65	11.2152	c3, a5, a8, b8, c8, c12, c16, c20	55894
Nac-SK20me2	87.13	26.47	45.01	39.2149	c3, a5, a8, b8, c8, c12, c16, c20	199892
N-acSK12ac	75.25	0	8.84	6.6484	c3, a5, a8, b8, c8, c12, c16, c21	18024
N-acSK16ac	75.25	0	8.94	6.7267	c3, a5, a8, b8, c8, c12, c16, c21	18292
N-acSK12acK20me1	74.26	24.51	7.63	5.665	c3, a5, a8, b8, c8, c12, c16, c21	22923
N-acSK16acK20me1	74.26	24.51	7.33	5.4418	c3, a5, a8, b8, c8, c12, c16, c21	23281
N-acSK12acK20me2	80.2	16.67	20.79	16.6697	c3, a5, a8, b8, c8, c12, c16, c23	56478
N-acSK16acK20me2	80.2	16.67	20.84	16.7105	c3, a5, a8, b8, c8, c12, c16, c23	57177
N-acSK5acK16ac	70.3	17.65	30.97	21.7695	c3, a5, b5, a8, c12, c18, a25	6283
N-acSK8acK16ac	72.28	17.65	31.09	22.4708	c3, a5, a8, c12, c18, a25	7884
N-acSK12acK16ac	74.26	17.65	31.31	23.2519	c3, a5, ba8, b8, c8, c12, c18, a25	9667
N-acSK5acK16acK20me1	71.29	24.51	9.43	6.7235	c3, a5, b5, a8, c12, c18, c21	5722
N-acSK8acK16acK20me1	73.27	24.51	9.45	6.9256	c3, a5, a8, c12, c18, c21	7080
N-acSK12acK16acK20me1	74.26	24.51	9.48	7.0428	c3, a5, a8, b8, c8, c12, c18, c21	8746
N-acSK5acK16acK20me2	76.24	29.41	13.97	10.6474	c3, a5, b5, a8, c12, c14, c22	11013
N-acSK8acK16acK20me2	77.23	29.41	13.85	10.6927	c3, a5, a8, c12, c18, c22	12987
N-acSK12acK16acK20me2	77.23	29.41	13.93	10.7545	c3, a5, a8, b8, c8, c12, c18, c22	15407
N-acSK5acK12acK16ac	74.26	17.65	8.27	6.1446	c3, a5, b5, a8, c13, y86, b27	1803
N-acSK8acK12acK16ac	76.24	17.65	12.86	9.8048	c3, a5, a8, c13, a17, b27	8805
N-acSK5acK12acK16acK20me1	78.22	19.61	12.78	9.9992	y100, a5, b5, a8, c13, a17, b20	1304
N-acSK8acK12acK16acK20me1	78.22	19.61	10.84	8.4816	y100, a6, c6, a8, c13, a17, b20	3043
H2A
unmod	80.65	38.4	13.03	9.5603	z121, a5, b7	34338
N-acS	92.74	84	65.77	59.9388	a3, b3, c3, a5, b5, c5, a7, c7, c73	250820
K5ac	91.94	84	66.23	59.8247	y121, a5, b5, c5, a7, c7, c73	200486
K7ac	91.94	84	66.19	59.7844	y121, a5, a7, c7, c73	169273
K74ac	68.55	38.4	58.65	37.8398	y121, a5, b7, c75	74056
N-acSK5ac	85.48	55.2	32.47	25.9246	a3, b3, c3, a5, c5, a7, c7, a75	20260
N-acSK7ac	85.48	55.2	32.47	26.1846	a3, b3, c3, a5, b5, c5, a7, c7, a75	11915
N-acSK74ac	91.13	84	31.89	28.0362	a3, b3, c3, a5, b5, c5, a7, c7, c73	6683
K5acK7ac	83.87	55.2	33.36	26.363	y123, a5, b5, c5, a7, c7, a75	17793
H2A.A
unmod	66.94	45.6	8.36	4.9216	y121, a5, b7	34293
N-acS	89.52	72.8	39.92	34.4476	a3, b3, c3, a5, b5, c5, a7, c7, c73	236570
K5ac	88.71	72.8	40.17	34.3098	z124, z5, b5, 5, a7, c7, c73	220889
K7ac	88.71	72.8	40.11	34.2899	z124, a5, a7, c7, c73	168106
K74ac	70.16	45.6	34.4	22.1943	z124, a5, b7, c75	104485
N-acSK5ac	82.26	44	22.05	17.0709	a3, b3, c3, a5, c5, a7, c7, a75	24318
N-acSK7ac	82.26	44	22.08	17.0937	a3, b3, c3, a5, b5, c5, a7, c7, a75	26151
N-acSK74ac	88.71	72.8	24.86	21.0484	a3, b3, c3, a5, b5, c5, a7, c7, c73	11812
K5acK7ac	82.26	44	23.92	18.5153	z121, a5, b5, c5, a7, c7, a75	19570
H2B-1
N-me2A	73.55	20.49	11.93	7.1008	z120, a11	90324
N-me3A	89.26	70.49	76.71	53.036	z120, a4, c4	924419
N-me3AM56ox	86.78	65.57	29.42	21.2636	a4, c4, b56	19329
N-me3AK11ac	80.99	27.87	18.76	12.3811	y121, a4, c4, y111, z111, a20	64368
H2B-2
N-me2A	62.81	24.59	18.19	8.4856	z120, c6	26027
N-me3A	81.82	72.13	43.41	28.9516	z120, c4	564125
N-me3AM56ox	79.34	65.57	24.44	13.9373	y121, c4, a56, b56	37379
N-me3AK11ac	70.25	27.87	19.91	10.368	y121, c4, z108, c16	40172
H2B-2K
N-me2A	59.5	25.59	8.21	3.8512	y121, c6	43059
N-me3A	78.51	43.44	31.19	19.3305	y121, c4	492377
N-me3AM56ox	74.38	43.44	24.69	13.4656	y120, c4, b56	31940
N-me3AK11ac	65.29	27.87	23.67	11.9304	y121, c4, z108, c16	26576
H2B-3
N-me2A	85.12	25.41	17.34	10.8925	z120, c6	26706
N-me3A	97.52	70.49	58.25	47.2715	z120, c3	179459
N-me3AK11ac	88.43	30.33	35.23	23.8744	y121, c3, z111, a18	12635

## Sheet: Table S2
Table S2. Complete bottom-up peptide target lest with recorded retention time (RT), mobility (1/K0), integrated LC peak areas, and MS/MS statistics reported by OmniScape (Sequence coverage, Intensity coverage, and MS score) for the detected peptides from three analytical replicates.
PTM Key:	Propionylation	pr
	Acetylation	ac
	Monomethylation	me1
	Dimethylation	me2
	Trimethylation	me3
	Oxidation	ox
				A. cervicornis Histone Peptides
				Replicate 1						Replicate 2						Replicate 3
Amino acid position/mod	Peptide/sequences with mod(s)	Charge State	m/z	RT	1/K0	Area	Sequence Coverage (%)	Intensity Coverage (%)	MS score (a.u.)	RT	1/K0	Area	Sequence Coverage (%)	Intensity Coverage (%)	MS score (a.u.)	RT	1/K0	Area	Sequence Coverage (%)	Intensity Coverage (%)	MS score (a.u.)
QC1	pr-GSTGGK(pr)APR	2	471.754	14	0.809	1812992	50.00	13.76	6.8778	14.2	0.807	1678455	37.50	6.11	2.2919	14.1	0.804	1750704	37.50	16.01	6.0036
QC2	pr-GK(pr)APATSGMVGPHR	2	739.383	26.3	1.062	23770100	84.62	26.22	22.1838	26.5	1.059	22162100	92.31	42.46	39.1933	26.4	1.059	21057700	100.00	43.90	43.9044
H4 4-17
unmod	pr-GK(pr)GGK(pr)GLGK(pr)GGAK(pr)R	1	1550.9	35.4		1899812	84.62	21.22	17.9593	35.6		1910163	92.31	27.15	25.0625	35.5		2055022	92.31	32.04	29.5798
		2	775.954		1.130						1.130						1.132
		3	517.639		0.836						0.835						0.837
		4	388.481
K5ac	pr-GK(ac)GGK(pr)GLGK(pr)GGAK(pr)R	1	1536.89
		2	768.946
		3	512.967
		4	384.977
K8ac	pr-GK(pr)GGK(ac)GLGK(pr)GGAK(pr)R	1	1536.89
		2	768.946
		3	512.967
		4	384.977
K12ac	pr-GK(pr)GGK(pr)GLGK(ac)GGAK(pr)R	1	1536.89	33.6		98727.9	84.62	15.34	12.9801	33.9		106059	92.31	24.37	22.4943	33.7		95786.1	92.31	20.87	19.2645
		2	768.946		1.119						1.122						1.121
		3	512.967														0.828
		4	384.977
K16ac	pr-GK(pr)GGK(pr)GLGK(pr)GGA(ac)KR	1	1536.89	33.6		660717	76.92	16.88	12.9877	33.9		849429	84.62	24.10	20.3944	33.7		1.00535e+06	92.31	36.78	33.9503
		2	768.946		1.122						1.122						1.121
		3	512.967		0.822						0.830						0.820
		4	384.977
K5acK8ac	pr-GK(ac)GGK(ac)GLGK(pr)GGAK(pr)R	1	1522.87
		2	761.939
		3	508.295
		4	381.473
K5acK12ac	pr-GK(ac)GGK(pr)GLGK(ac)GGAK(pr)R	1	1522.87
		2	761.939
		3	508.295
		4	381.473
K5acK16ac	pr-GK(ac)GGK(pr)GLGK(pr)GGAK(ac)R	1	1522.87	31.6		24189.9	46.15	6.30	2.9085	31.8		29220.8	64.54	7.46	4.5934	31.6		18808.9	53.85	6.01	3.2347
		2	761.939		1.108						1.108						1.110
		3	508.295
		4	381.473
K8acK12ac	pr-GK(pr)GGK(ac)GLGK(ac)GGAK(pr)R	1	1522.87
		2	761.939
		3	508.295
		4	381.473
K8acK16ac	pr-GK(pr)GGK(ac)GLGK(pr)GGAK(ac)R	1	1522.87	31.6		40151.9	61.54	9.06	5.5728	31.8		51413.9	61.54	8.11	4.9934	31.6		42365.8	61.54	7.77	4.7824
		2	761.939		1.108						1.108						1.110
		3	508.295
		4	381.473
K12acK16ac	pr-GK(pr)GGK(pr)GLGK(ac)GGAK(ac)R	1	1522.87	31.6		100215	61.54	8.28	5.0930	31.8		104307	46.15	5.56	2.5666	31.6		121436	61.54	9.29	5.7168
		2	761.939		1.116						1.110						1.115
		3	508.295
		4	381.473
K5acK8acK12ac	pr-GK(ac)GGK(ac)GLGK(ac)GGAK(pr)R	1	1508.85
		2	754.931
		3	503.623
		4	377.969
K5acK8acK16ac	pr-GK(ac)GGK(ac)GLGK(pr)GGAK(ac)R	1	1508.85
		2	754.931
		3	503.623
		4	377.969
K5acK12acK16ac	pr-GK(ac)GGK(pr)GLGK(ac)GGAK(ac)R	1	1508.85	29.5		15664.3	69.23	8.12	5.6185	29.8		11886.3	76.92	9.76	7.5110	29.6		15821.7	76.92	13.76	10.5867
		2	754.931		1.105						1.103						1.102
		3	503.623
		4	377.969
K8acK12acK16ac	pr-GK(pr)GGK(ac)GLGK(ac)GGAK(ac)R	1	1508.85	29.5		27847.7	69.23	9.14	6.3248	29.8		40246.7	76.92	11.47	8.8219	29.6		35883.3	84.62	15.38	13.0179
		2	754.931		1.100						1.106						1.104
		3	503.623
		4	377.969
K5acK8acK12acK16ac	pr-GK(ac)GGK(ac)GLGK(ac)GGAK(ac)R	1	1494.84	27.5		16783	69.23	16.27	11.2646	27.7		20412	84.62	6.06	5.1247	27.6		18973	61.54	4.61	2.8382
		2	747.923		1.094						1.094						1.097
		3	498.951
		4	374.465
H4 20-23
unmod	pr-K(pr)ILR	1	641.434	50.2	1.234	497646	66.67	46.67	31.1162	50.3	1.236	526477	100.00	47.67	47.6743	50.3	1.236	519808	100.00	51.49	51.4903
		2	321.221
K20me1	pr-K(pr, me1)ILR	1	655.45	41.5	1.250	4497757	100.00	2.20	2.1959	41.6	1.263	4700436	100.00	0.63	0.6348	41.6	1.268	5751230	100.00	1.05	1.0503
		2	328.229
K20me2	pr-K(me2)ILR	1	613.44	20.5	1.196	3737464	66.67	18.04	12.0262	20.8	1.197	1903308	100.00	27.12	27.1231	20.7	1.198	2125996	100.00	21.31	21.3102
		2	307.223		0.735						0.736						0.737
K20me3	pr-K(me3)ILR	1	627.455
		2	314.231
K20ac	pr-K(ac)ILR	1	627.419	33.5	1.199	25388	33.33	18.74	6.2458	33.7	1.200	95811	N/A	N/A	N/A	33.6	1.202	116745	66.67	28.81	19.2065
		2	314.213
H4 24-35
unmod	pr-DNIQGITK(pr)PAIR	1	1437.81	41.1		1683907	63.64	15.55	9.8942	41.3		1845619	72.73	34.07	24.7785	41.2		1733227	72.73	46.50	33.8189
		2	719.407		1.022						1.028						1.029
		3	479.94
		4	360.207
H4 40-45
unmod	pr-RGGVK(pr)R	1	784.479	12.8		387798	40.00	8.52	3.4092	13		287641	100.00	16.12	16.1199	12.9		276593	100.00	19.83	19.8274
		2	392.743		0.756						0.760						0.763
		3	262.164
K44ac	pr-RGGVK(ac)R	1	770.463
		2	385.735
H4 46-55
unmod	pr-ISGLIYEETR	1	1236.65	48.8		114156	44.44	6.66	2.9598	48.9		127483	88.89	26.85	23.8659	48.9		127127	66.67	16.90	11.2698
		2	618.827		0.949						0.955						0.954
		3	412.887
H4 56-67
unmod	pr-GVLK(pr)VFLENVIR	1	1498.9	64.1		8779	27.27	0.99	0.2697	64.2		229	N/A	N/A	N/A	64.2		3469	9.09	1.00	0.0908
		2	749.953		1.097						1.102						1.099
		3	500.305
		4	375.48
H4 68-78
unmod	pr-DAVTYTEHAK(pr)R	1	1402.7	26.8		24699	50.00	6.88	3.4402	27		27544	80.00	17.47	13.9751	26.9		29272	70.00	14.51	10.1553
		2	701.852		1.006						1.012						1.011
		3	468.237
H4 79-92
unmod	pr-K(pr)TVTAMDVVYALK(pr)R	1	1762.98	62.7		83695	75.00	11.19	8.3906	62.8		32224	66.67	8.06	5.3762	62.8		34818	66.67	4.52	3.0106
		2	881.992		1.245						1.248						1.249
		3	588.331
		4	441.5
H4.S 79-92
unmod	pr-K(pr)TVTSMDVVYALK(pr)R	2	889.99	55.9	1.234	25719	61.54	7.58	4.6647	56	1.236	23210	76.92	7.25	5.5782	56	1.239	24672	76.92	10.36	7.9714
		3	593.662
		4	445.498
H4 96-102
unmod	pr-TLYGFGG	1	770.372	52.4	1.297, 1.357	257142	50.00	10.60	5.3015	52.5	1.301, 1.363	355323	50.00	17.07	8.5354	52.5	1.301, 1.363	361489	50.00	9.80	4.9011
		2	385.69
		3	257.462
H2A 4-16
unmod	pr-GK(pr)GK(pr)AK(pr)GTK(pr)SK(pr)SR	1	1668.96	33.4		251745	75	17.1	12.8234	33.6		322898	75	19.35	14.5153	33.5		350443	58.33	25.38	14.8048
		2	834.986		1.176						1.189						1.191
		3	556.993		0.834						0.84						0.841
		4	417.997
K5ac	pr-GK(ac)GK(pr)AK(pr)GTK(pr)SK(pr)SR	1	1654.95	31.4		17662.3	50	13.32	6.6577	31.5		13964	66.67	24.18	16.1172	31.5		21574.9	50	9.72	4.8579
		2	827.978		1.179						1.183						1.183
		3	552.321
		4	414.493
K7ac	pr-GK(pr)GK(ac)AK(pr)GTK(pr)SK(pr)SR	1	1654.95	31.4		6834.66	58.33	14.54	8.4818	31.5		7991.98	66.67	24.44	16.2953	31.5		5874.09	58.33	9.9	5.7775
		2	827.978		1.179						1.183						1.183
		3	552.321
		4	414.493
K9ac	pr-GK(pr)GK(pr)AK(ac)GTK(pr)SK(pr)SR	1	1654.95
		2	827.978
		3	552.321
		4	414.493
K12ac	pr-GK(pr)GK(pr)AK(pr)GTK(ac)SK(pr)SR	1	1654.95
		2	827.978
		3	552.321
		4	414.493
K14ac	pr-GK(pr)GK(pr)AK(pr)GTK(pr)SK(ac)SR	1	1654.95
		2	827.978
		3	552.321
		4	414.493
K5acK7ac	pr-GK(ac)GK(ac)AK(pr)GTK(pr)SK(pr)SR	1	1640.93	29.4		1386	No MS2	No MS2	No MS2	29.5		3913	No MS2	No MS2	No MS2	29.5		3089	No MS2	No MS2	No MS2
		2	820.97		1.151, 1.163						1.148, 1.173						1.143, 1.174
		3	547.649
		4	410.989
K5acK9ac	pr-GK(ac)GK(pr)AK(ac)GTK(pr)SK(pr)SR	1	1640.93
		2	820.97
		3	547.649
		4	410.989
K5acK12ac	pr-GK(ac)GK(pr)AK(pr)GTK(ac)SK(pr)SR	1	1640.93
		2	820.97
		3	547.649
		4	410.989
K5acK14ac	pr-GK(ac)GK(pr)AK(pr)GTK(pr)SK(ac)SR	1	1640.93
		2	820.97
		3	547.649
		4	410.989
K7acK9ac	pr-GK(pr)GK(ac)AK(ac)GTK(pr)SK(pr)SR	1	1640.93
		2	820.97
		3	547.649
		4	410.989
K7acK12ac	pr-GK(pr)GK(ac)AK(pr)GTK(ac)SK(pr)SR	1	1640.93
		2	820.97
		3	547.649
		4	410.989
K7acK14ac	pr-GK(pr)GK(ac)AK(pr)GTK(pr)SK(ac)SR	1	1640.93
		2	820.97
		3	547.649
		4	410.989
K9acK12ac	pr-GK(pr)GK(pr)AK(ac)GTK(ac)SK(pr)SR	1	1640.93
		2	820.97
		3	547.649
		4	410.989
K9acK14ac	pr-GK(pr)GK(pr)AK(ac)GTK(pr)SK(ac)SR	1	1640.93
		2	820.97
		3	547.649
		4	410.989
K12acK14ac	pr-GK(pr)GK(pr)AK(pr)GTK(ac)SK(ac)SR	1	1640.93
		2	820.97
		3	547.649
		4	410.989
K5acK7acK9ac	pr-GK(ac)GK(ac)AK(ac)GTK(pr)SK(pr)SR	1	1626.92
		2	813.962
		3	543.303
		4	407.485
K5acK7acK12ac	pr-GK(ac)GK(ac)AK(pr)GTK(ac)SK(pr)SR	1	1626.92
		2	813.962
		3	543.303
		4	407.485
K5acK7acK14ac	pr-GK(ac)GK(ac)AK(pr)GTK(pr)SK(ac)SR	1	1626.92
		2	813.962
		3	543.303
		4	407.485
K5acK9acK12ac	pr-GK(ac)GK(pr)AK(ac)GTK(ac)SK(pr)SR	1	1626.92
		2	813.962
		3	543.303
		4	407.485
K5acK9acK14ac	pr-GK(ac)GK(pr)AK(ac)GTK(pr)SK(ac)SR	1	1626.92
		2	813.962
		3	543.303
		4	407.485
K5acK12acK14ac	pr-GK(ac)GK(pr)AK(pr)GTK(ac)SK(ac)SR	1	1626.92
		2	813.962
		3	543.303
		4	407.485
K7acK9acK12ac	pr-GK(pr)GK(ac)AK(ac)GTK(ac)SK(pr)SR	1	1626.92
		2	813.962
		3	543.303
		4	407.485
K7acK9acK14ac	pr-GK(pr)GK(ac)AK(ac)GTK(pr)SK(ac)SR	1	1626.92
		2	813.962
		3	543.303
		4	407.485
K7acK12acK14ac	pr-GK(pr)GK(ac)AK(pr)GTK(ac)SK(ac)SR	1	1626.92
		2	813.962
		3	543.303
		4	407.485
K9acK12acK14ac	pr-GK(pr)GK(pr)AK(ac)GTK(ac)SK(ac)SR	1	1626.92
		2	813.962
		3	543.303
		4	407.485
K5acK7acK9acK12ac	pr-GK(ac)GK(ac)AK(ac)GTK(ac)SK(pr)SR	1	1621.9
		2	807.437
		3	538.305
		4	403.981
K5acK7acK9acK14ac	pr-GK(ac)GK(ac)AK(ac)GTK(pr)SK(ac)SR	1	1621.9
		2	807.437
		3	538.305
		4	403.981
K5acK7acK12acK14ac	pr-GK(ac)GK(ac)AK(pr)GTK(ac)SK(ac)SR	1	1621.9
		2	807.437
		3	538.305
		4	403.981
K5acK9acK12acK14ac	pr-GK(ac)GK(pr)AK(ac)GTK(ac)SK(ac)SR	1	1621.9
		2	807.437
		3	538.305
		4	403.981
K7acK9acK12acK14ac	pr-GK(pr)GK(ac)AK(ac)GTK(ac)SK(ac)SR	1	1621.9
		2	807.437
		3	538.305
		4	403.981
K5acK7acK9acK12acK14ac	pr-GK(ac)GK(ac)AK(ac)GTK(ac)SK(ac)SR	1	1598.89
		2	799.947
		3	533.634
		4	400.477
K5me1	pr-GK(pr,me1)GK(pr)AK(pr)GTK(pr)SK(pr)SR	1	1682.98
		2	841.994
		3	561.665
		4	421.5
K7me1	pr-GK(pr)GK(pr,me1)AK(pr)GTK(pr)SK(pr)SR	1	1682.98
		2	841.994
		3	561.665
		4	421.5
K9me1	pr-GK(pr)GK(pr)AK(pr,me1)GTK(pr)SK(pr)SR	1	1682.98
		2	841.994
		3	561.665
		4	421.5
K12me1	pr-GK(pr)GK(pr)AK(pr)GTK(pr,me1)SK(pr)SR	1	1682.98
		2	841.994
		3	561.665
		4	421.5
K14me1	pr-GK(pr)GK(pr)AK(pr)GTK(pr)SK(pr,me1)SR	1	1682.98
		2	841.994
		3	561.665
		4	421.5
K5me1K7me1	pr-GK(pr,me1)GK(pr,me1)AK(pr)GTK(pr)SK(pr)SR	1	1697
		2	849.001
		3	566.337
		4	425.004
K5me1K9me1	pr-GK(pr,me1)GK(pr)AK(pr,me1)GTK(pr)SK(pr)SR	1	1697
		2	849.001
		3	566.337
		4	425.004
K5me1K12me1	pr-GK(pr,me1)GK(pr)AK(pr)GTK(pr,me1)SK(pr)SR	1	1697
		2	849.001
		3	566.337
		4	425.004
K5me1K14me1	pr-GK(pr,me1)GK(pr)AK(pr)GTK(pr)SK(pr,me1)SR	1	1697
		2	849.001
		3	566.337
		4	425.004
K7me1K9me1	pr-GK(pr)GK(pr,me1)AK(pr,me1)GTK(pr)SK(pr)SR	1	1697
		2	849.001
		3	566.337
		4	425.004
K7me1K12me1	pr-GK(pr)GK(pr,me1)AK(pr)GTK(pr,me1)SK(pr)SR	1	1697
		2	849.001
		3	566.337
		4	425.004
K7me1K14me1	pr-GK(pr)GK(pr,me1)AK(pr)GTK(pr)SK(pr,me1)SR	1	1697
		2	849.001
		3	566.337
		4	425.004
K9me1K12me1	pr-GK(pr)GK(pr)AK(pr,me1)GTK(pr,me1)SK(pr)SR	1	1697
		2	849.001
		3	566.337
		4	425.004
K9me1K14me1	pr-GK(pr)GK(pr)AK(pr,me1)GTK(pr)SK(pr,me1)SR	1	1697
		2	849.001
		3	566.337
		4	425.004
K12me1K14me1	pr-GK(pr)GK(pr)AK(pr)GTK(pr,me1)SK(pr,me1)SR	1	1697
		2	849.001
		3	566.337
		4	425.004
K5me1K7me1K9me1	pr-GK(pr,me1)GK(pr,me1)AK(pr,me1)GTK(pr)SK(pr)SR	2	856.009
		3	571.009
		4	428.508
K5me1K7me1K12me1	pr-GK(pr,me1)GK(pr,me1)AK(pr)GTK(pr,me1)SK(pr)SR	2	856.009
		3	571.009
		4	428.508
K5me1K7me1K14me1	pr-GK(pr,me1)GK(pr,me1)AK(pr)GTK(pr)SK(pr,me1)SR	2	856.009
		3	571.009
		4	428.508
K5me1K9me1K12me1	pr-GK(pr,me1)GK(pr)AK(pr,me1)GTK(pr,me1)SK(pr)SR	2	856.009
		3	571.009
		4	428.508
K5me1K9me1K14me1	pr-GK(pr,me1)GK(pr)AK(pr,me1)GTK(pr)SK(pr,me1)SR	2	856.009
		3	571.009
		4	428.508
K5me1K12me1K14me1	pr-GK(pr,me1)GK(pr)AK(pr)GTK(pr,me1)SK(pr,me1)SR	2	856.009
		3	571.009
		4	428.508
K7me1K9me1K12me1	pr-GK(pr)GK(pr,me1)AK(pr,me1)GTK(pr,me1)SK(pr)SR	2	856.009
		3	571.009
		4	428.508
K7me1K9me1K14me1	pr-GK(pr)GK(pr,me1)AK(pr,me1)GTK(pr)SK(pr,me1)SR	2	856.009
		3	571.009
		4	428.508
K7me1K12me1K14me1	pr-GK(pr)GK(pr,me1)AK(pr)GTK(pr,me1)SK(pr,me1)SR	2	856.009
		3	571.009
		4	428.508
K9me1K12me1K14me1	pr-GK(pr)GK(pr)AK(pr,me1)GTK(pr,me1)SK(pr,me1)SR	2	856.009
		3	571.009
		4	428.508
K5me1K7me1K9me1K12me1	pr-GK(pr,me1)GK(pr,me1)AK(pr,me1)GTK(pr,me1)SK(pr)SR	2	863.017
		3	575.681
		4	432.012
K5me1K7me1K9me1K14me1	pr-GK(pr,me1)GK(pr,me1)AK(pr,me1)GTK(pr)SK(pr,me1)SR	2	863.017
		3	575.681
		4	432.012
K5me1K7me1K12me1K14me1	pr-GK(pr,me1)GK(pr,me1)AK(pr)GTK(pr,me1)SK(pr,me1)SR	2	863.017
		3	575.681
		4	432.012
K5me1K9me1K12me1K14me1	pr-GK(pr,me1)GK(pr)AK(pr,me1)GTK(pr,me1)SK(pr,me1)SR	2	863.017
		3	575.681
		4	432.012
K7me1K9me1K12me1K14me1	pr-GK(pr)GK(pr,me1)AK(pr,me1)GTK(pr,me1)SK(pr,me1)SR	2	863.017
		3	575.681
		4	432.012
K5me1K7me1K9me1K12me1K14me1	pr-GK(pr,me1)GK(pr,me1)AK(pr,me1)GTK(pr,me1)SK(pr,me1)SR	2	870.025
		3	580.352
		4	435.516
H2A 20-28
unmod	pr-AGLQFPVGR	1	1000.56	42.9	1.493, 1.534	4937879	50	11.5	5.7521	43.1	1.504, 1.542	4392649	75	49.17	36.88	43	1.505, 1.540	4766617	62.5	35.26	22.0357
		2	500.782		0.836, 0.853						0.845, 0.862						0.844, 0.860
		3	334.191
H2A 29-34
unmod	pr-IHRLLR	1	863.557	27	1.452	146029	20	5.42	1.0843	27.2	1.456	128537	20	3.535	0.707	27.2	1.457	123035	20	1.65	0.329
		2	432.282		0.789						0.799						0.801
H2A 35-41
unmod	pr-K(pr)GNYAER	1	949.474	23	1.46	112006	83.33	77.33	64.4443	23.1	1.476	54866	66.67	62.22	41.4777	23	1.476	52392	83.33	67.98	56.6463
		2	475.24		0.828						0.84						0.841
K35ac	pr-K(ac)GNYAER	1	935.458
		2	468.233
H2A 42-70
unmod	pr-VGAGAPVYLAAVLEYLSAEILELAGNAAR	2	1479.3
		3	986.538
		4	740.155
H2A 71-76
unmod	pr-DNK(pr)K(pr)TR	1	929.505	20.9	1.456	813112	40	11.7	4.681	21.1	1.468	802270	60	53.77	32.2636	21	1.47	772464	100	71.37	71.3763
		2	465.256		0.808						0.818						0.818
K73ac	pr-DNK(ac)K(pr)TR	1	915.489
		2	458.248
K74ac	pr-DNK(pr)K(ac)TR	1	915.489	20.1	1.441	74350	40	76.43	30.5728	20.3	1.456	67747	20	62.79	12.5579	20	1.456	72787	20	7.7	1.5391
		2	458.248		0.8						0.808						0.809
T75ph	pr-DNK(pr)K(pr)T(ph)R	1	1009.47
		2	505.239
K73acT75ph	pr-DNK(ac)K(pr)T(ph)R	1	995.456
		2	498.231
K74acT75ph	pr-DNK(pr)K(ac)T(ph)R	1	995.456
		2	498.231
H2A 81-87
unmod	pr-HLQLAVR	1	892.536	29.7	1.451	5337360	50	6.51	3.2533	29.9	1.467	4359870	50	2.39	1.1936	29.8	1.467	4362013	66.67	3.85	2.5685
		2	446.772		0.825						0.827						0.823
H2A 88-125
unmod	pr-NDEELNK(pr)LLAGVTIAQGGVLPNIQAVLLPK(pr)K(pr)TEK(pr)K(pr)PK(pr)A	3	1477.51
		4	1108.38
H2A.A 88-125
unmod	pr-NDEELNK(pr)LLAGVTIAQGGVLPNIQAVLLPK(pr)K(pr)TEK(pr)K(pr)AK(pr)A	3	1468.84
		4	1101.88
H2B (1) 1-26
unmod	pr-APK(pr)VAGK(pr)K(pr)GEK(pr)K(pr)AGK(pr)AK(pr)AVSDGK(pr)K(pr)K(pr)R	3	1094.64
		4	821.235
N-me2A	me2-APK(pr)VAGK(pr)K(pr)GEK(pr)K(pr)AGK(pr)AK(pr)AVSDGK(pr)K(pr)K(pr)R	3	1085.31
		4	814.237
K3me2	pr-APK(me2)VAGK(pr)K(pr)GEK(pr)K(pr)AGK(pr)AK(pr)AVSDGK(pr)K(pr)K(pr)R	3	1085.31
		4	814.237
N-me3A	me3-APK(pr)VAGK(pr)K(pr)GEK(pr)K(pr)AGK(pr)AK(pr)AVSDGK(pr)K(pr)K(pr)R	3	1089.98
		4	817.74
K3me3	pr-APK(me3)VAGK(pr)K(pr)GEK(pr)K(pr)AGK(pr)AK(pr)AVSDGK(pr)K(pr)K(pr)R	3	1089.98
		4	817.74
N-acA	ac-APK(pr)VAGK(pr)K(pr)GEK(pr)K(pr)AGK(pr)AK(pr)AVSDGK(pr)K(pr)K(pr)R	3	1089.97
		4	817.731
K3ac	pr-APK(ac)VAGK(pr)K(pr)GEK(pr)K(pr)AGK(pr)AK(pr)AVSDGK(pr)K(pr)K(pr)R	3	1089.97
		4	817.731
N-me2AK11ac	me2-APK(pr)VAGK(pr)K(pr)GEK(ac)K(pr)AGK(pr)AK(pr)AVSDGK(pr)K(pr)K(pr)R	3	1080.64
		4	810.733
N-me3AK11ac	me3-APK(pr)VAGK(pr)K(pr)GEK(ac)K(pr)AGK(pr)AK(pr)AVSDGK(pr)K(pr)K(pr)R	3	1085.31
		4	814.237
H2B (2,2K,3) 1-12
unmod	pr-APK(pr)VAGK(pr)K(pr)GEK(pr)R	1	1548.91
		2	744.959
		3	516.975
N-me2A	me2-APK(pr)VAGK(pr)K(pr)GEK(pr)R	1	1520.92	24.4		64248	9.09	2.6	1.4193	24.7		34567	9.09	16.05	1.4587	24.6		56957	27.27	20.96	5.716
		2	760.962		1.056						1.054						1.053
		3	507.644		0.839						0.842						0.841
K3me2	pr-APK(me2)VAGK(pr)K(pr)GEK(pr)R	1	1520.92
		2	760.962
		3	507.644
N-me3A	me3-APK(pr)VAGK(pr)K(pr)GEK(pr)R	1	1534.93	26.1		1510383	18.18	1.5	0.2725	26.3		1238785	54.55	8.63	4.7094	26.2		1318785	72.73	17.7	12.8704
		2	767.969		1.075, 1.092						1.070, 1.087						1.072
		3	512.315		0.842						0.843						0.853
K3me3	pr-APK(me3)VAGK(pr)K(pr)GEK(pr)R	1	1534.93
		2	767.969
		3	512.315
N-acA	ac-APK(pr)VAGK(pr)K(pr)GEK(pr)R	1	1534.9
		2	767.951
		3	512.303
K3ac	pr-APK(ac)VAGK(pr)K(pr)GEK(pr)R	1	1534.9
		2	767.951
		3	512.303
N-me2AK11ac	me2-APK(pr)VAGK(pr)K(pr)GEK(ac)R	1	1506.9
		2	753.954
		3	502.972
N-me3AK11ac	me3-APK(pr)VAGK(pr)K(pr)GEK(ac)R	1	1520.92	24.5		18151	63.64	32.47	20.6622	24.7		14443	9.09	56.09	5.0992	24.6		17637	27.27	75.21	20.5114
		2	760.962		1.04						1.038						1.04
		3	507.957
H2B (2) 13-26
unmod	pr-AGK(pr)AK(pr)AVTDGK(pr)K(pr)K(pr)R	2	897.528	42.5	1.231	441502	61.54	15.88	9.7738	42.6	1.231	382467	76.92	21.89	16.839	42.5	1.231	412870	61.54	15.88	9.7738
		3	598.688		0.867						0.866						0.866
H2B (2K) 13-27
unmod	pr-AGK(pr)AK(pr)AVTDGK(pr)K(pr)K(pr)K(pr)R	2	989.588	44.7	1.314	561338	76.92	27.02	20.788	44.8	1.312	701819	69.23	16.86	11.6693	44.8	1.312	699455	61.54	18.23	11.2213
		3	660.061		0.923						0.926						0.925
H2B (3) 13-26
unmod	pr-AGK(pr)AK(pr)VSSEGK(pr)TK(pr)R	2	863.989
		3	576.328
H2B (1,2) 26-30
unmod	pr-RRGK(pr)R	1	784.49	12.8		380924	25	1.65	0.4125	13		290497	25	1.19	0.2975	12.9		278389	75	2.14	1.6054
		2	392.749		0.75						0.757						0.761
K29ac	pr-RRGK(ac)R	1	770.474
		2	385.741
H2B (1,2,2K) 27-30
unmod	pr-RGK(pr)R	1	628.389	10.1		14306	33.33	4.15	1.3832	10.2		7042	33.33	3.84	1.2797	10.1		6597	33.33	4.51	1.5023
		2	314.699		0.705						0.709						0.708
K29ac	pr-RGK(ac)R	1	614.373
		2	307.69
H2B (3) 26-30
unmod	pr-RSRK(pr)R	1	814.501
		2	407.754
K29ac	pr-RSRK(ac)R	1	800.485
		2	400.746
H2B (1,2,2K) 31-69
unmod	pr-K(pr)ESYAIYIYK(pr)VLK(pr)QVHPDTGISSK(pr)AMGIMNSFVNDIFER	3	1591.48
		4	1193.86
M56ox	pr-K(pr)ESYAIYIYK(pr)VLK(pr)QVHPDTGISSK(pr)AM(ox)GIMNSFVNDIFER	3	1596.82
		4	1197.86
M59ox	pr-K(pr)ESYAIYIYK(pr)VLK(pr)QVHPDTGISSK(pr)AMGIM(ox)NSFVNDIFER	3	1596.82
		4	1197.86
H2B (3) 31-69
unmod	pr-K(pr)ESYAIYIYK(pr)VLK(pr)QVHPDTGISSK(pr)AMGIMNSFVDDIFER	3	1591.81
		4	1197.11
M56ox	pr-K(pr)ESYAIYIYK(pr)VLK(pr)QVHPDTGISSK(pr)AM(ox)GIMNSFVDDIFER	3	1597.14
		4	1198.11
M59ox	pr-K(pr)ESYAIYIYK(pr)VLK(pr)QVHPDTGISSK(pr)AMGIM(ox)NSFVDDIFER	3	1597.14
		4	1198.11
H2B (1) 70-76
unmod	pr-IASESSR	1	805.405	20.1	1.32	36093	83.33	66.48	55.4041	20.2	1.323	22741	50	60.88	30.4415	20.2	1.323	21803	50	61.9	30.9494
		2	403.206
H2B (2,2K,3) 70-76
unmod	pr-IAGEASR	1	759.399	22	1.298	420757	66.67	71.5	47.6671	22.2	1.298	290794	66.67	76.37	50.9133	22.1	1.301	319391	100	4.25	4.2493
		2	380.203
H2B 77-89
unmod	pr-LAHYNK(pr)K(pr)STISSR	2	836.955	33.8	1.103	17304	66.67	16.41	10.9408	34	1.106	15753	No MS2	No MS2	No MS2	33.9	1.107	18506	No MS2	No MS2	No MS2
		3	558.305
H2B 90-96
unmod	pr-EIQTAIR	1	886.499	31.8	1.404	606337	50	73.52	36.7621	32	1.409	669408	50	61.9	30.9521	31.9	1.417	637360	50	67.25	33.6259
		2	443.753		0.79						0.799						0.801
H2B 97-122
unmod	pr-LLLPGELAK(pr)HAVSEGTK(pr)AVTK(pr)YTSSK(pr)	3	1003.56
		4	752.919
